# Supplementary material for: Functional Analysis of CPSF30 in Nilaparvata lugens Using RNA Interference Reveals Its Essential Role in Development and Survival
Source: Insects. 2024 Nov 3;15(11):860. doi: 10.3390/insects15110860 (PMC11594811; doi:10.3390/insects15110860)
Supplement: Supplementary file 1 [file insects-15-00860-s001.zip]

Archive with 4 entries (4 files):
- Figure S1.jpg
- Figure S2.jpg
- Table S1 CPSF30 proteins.pdf
- Table S2 the amino acid identity of NlCPSF30 protein.pdf
